# Supplementary material for: Regulation of Platelet-Derived ADAM17: A Biomarker Approach for Breast Cancer?
Source: Diagnostics (Basel). 2021 Jun 30;11(7):1188. doi: 10.3390/diagnostics11071188 (PMC8305148; doi:10.3390/diagnostics11071188)
Supplement: Supplementary file 1 [file diagnostics-11-01188-s001.zip]

Archive with 2 entries (2 files):
- Supplementary Material.pdf
- Supplementary Table S1.pdf
